# Supplementary material for: The Impact of Escherichia coli Probiotic Strain O83:K24:H31 on the Maturation of Dendritic Cells and Immunoregulatory Functions In Vitro and In Vivo
Source: Cells. 2022 May 12;11(10):1624. doi: 10.3390/cells11101624 (PMC9140140; doi:10.3390/cells11101624)
Supplement: Supplementary file 1 [file cells-11-01624-s001.zip]

Archive with 1 entries (1 files):
- cells-1590177-supplementary.pdf
